# Supplementary material for: Linezolid Population Pharmacokinetic Model in Plasma and Cerebrospinal Fluid Among Patients With Tuberculosis Meningitis
Source: J Infect Dis. 2023 Sep 22;229(4):1200–8. doi: 10.1093/infdis/jiad413 (PMC11011161; doi:10.1093/infdis/jiad413)
Supplement: jiad413_Supplementary_Data [file jiad413_supplementary_data.zip]

Archive with 5 entries (5 files):
- FigS1VPC.png
- FigS2_demo_fig.png
- FigS3.binding.png
- FigS4.binding.png
- Supplementary.material_V2_Clean.docx
